# Supplementary material for: Metabarcoding Reveals Temporal Patterns of Community Composition and Realized Thermal Niches of Thalassiosira Spp. (Bacillariophyceae) from the Narragansett Bay Long-Term Plankton Time Series
Source: Biology (Basel). 2020 Jan 16;9(1):19. doi: 10.3390/biology9010019 (PMC7168904; doi:10.3390/biology9010019)
Supplement: Supplementary file 1 [file biology-09-00019-s001.zip]

Archive with 3 entries (2 files):
- Rynearson_et_al_SUPPLEMENTARY DOCUMENTS.docx
- __MACOSX/
- __MACOSX/._Rynearson_et_al_SUPPLEMENTARY DOCUMENTS.docx
